# Supplementary material for: Strongyloidiasis Beyond the Tropics: Updated Epidemiological Evidence from a Historically Endemic Region in Spain
Source: Trop Med Infect Dis. 2026 Mar 6;11(3):76. doi: 10.3390/tropicalmed11030076 (PMC13030033; doi:10.3390/tropicalmed11030076)
Supplement: Supplementary file 1 [file tropicalmed-11-00076-s001.zip]

Archive with 1 entries (1 files):
- tropicalmed-4147248-supplementary.pdf
